# Supplementary material for: Macro- and Microelement Composition, Antioxidant Activity, and Biological Effect of Cold-Pressed Edible Oils from Commercial and Amateur Companies
Source: Molecules. 2025 Mar 23;30(7):1425. doi: 10.3390/molecules30071425 (PMC11990336; doi:10.3390/molecules30071425)
Supplement: Supplementary file 1 [file molecules-30-01425-s001.zip]

Archive with 1 entries (1 files):
- molecules-3485350-supplementary.pdf
